# Supplementary material for: Protein Disulfide Isomerase Family A Member 3 Knockout Abrogate Effects of Vitamin D on Cellular Respiration and Glycolysis in Squamous Cell Carcinoma
Source: Nutrients. 2023 Oct 25;15(21):4529. doi: 10.3390/nu15214529 (PMC10650882; doi:10.3390/nu15214529)
Supplement: Supplementary file 1 [file nutrients-15-04529-s001.zip]

Archive with 1 entries (1 files):
- nutrients-2673051-supplementary.pdf
